# Supplementary material for: Relevance of STIM/Orai Calcium Entry System Hyperactivation in Human Prostate Contractility in Benign Prostate Hyperplasia
Source: Int J Mol Sci. 2025 Sep 15;26(18):8985. doi: 10.3390/ijms26188985 (PMC12469369; doi:10.3390/ijms26188985)
Supplement: Supplementary file 1 [file ijms-26-08985-s001.zip]

Archive with 1 entries (1 files):
- ijms-3831346-supplementary.pptx
